# Supplementary material for: Benefits of Camelina sativa Supplementation in Morphine Treatment: Enhanced Analgesia, Delayed Tolerance and Reduced Gut Side Effects Through PPAR-α Receptor Engagement
Source: Int J Mol Sci. 2025 Mar 11;26(6):2519. doi: 10.3390/ijms26062519 (PMC11942378; doi:10.3390/ijms26062519)
Supplement: Supplementary file 1 [file ijms-26-02519-s001.zip]

Archive with 1 entries (1 files):
- ijms-3458426-supplementary.pdf
